# Supplementary material for: One generic synonym and one new species of Phlaeothripidae from India (Thysanoptera)
Source: Zookeys. 2018 Sep 25;(786):59–68. doi: 10.3897/zookeys.786.28332 (PMC6168613; doi:10.3897/zookeys.786.28332)
Supplement: XML Treatment for Haplothrips [file zookeys.786.28332-treatment1.xml]

<!DOCTYPE tp:taxon-treatment
  PUBLIC "-//TaxonX//DTD Taxonomic Treatment Publishing DTD v0 20100105//EN" "tax-treatment-NSO.dtd">
<tp:taxon-treatment xmlns:tp="http://www.plazi.org/taxpub"><tp:treatment-meta><kwd-group><label>Taxon classification</label><kwd><named-content xmlns:xlink="http://www.w3.org/1999/xlink" content-type="kingdom">Animalia</named-content></kwd><kwd><named-content xmlns:xlink="http://www.w3.org/1999/xlink" content-type="order">Thysanoptera</named-content></kwd><kwd><named-content xmlns:xlink="http://www.w3.org/1999/xlink" content-type="family">Phlaeothripidae</named-content></kwd></kwd-group><mixed-citation publication-type="journal"><person-group><name><surname>Tyagi</surname><given-names>Kaomud</given-names></name><name><surname>Singha</surname><given-names>Devkant</given-names></name><name><surname>Saha</surname><given-names>Goutam Kumar</given-names></name><name><surname>Kumar</surname><given-names>Vikas</given-names></name></person-group><article-title>One generic synonym and one new species of <tp:taxon-name><tp:taxon-name-part taxon-name-part-type="family">Phlaeothripidae</tp:taxon-name-part></tp:taxon-name> from India (<tp:taxon-name><tp:taxon-name-part taxon-name-part-type="order">Thysanoptera</tp:taxon-name-part></tp:taxon-name>)</article-title><source>Zookeys</source><day>25</day><month>9</month><year>2018</year><volume>2018</volume><issue>786</issue><fpage>59</fpage><lpage>68</lpage><pub-id pub-id-type="doi">10.3897/zookeys.786.28332</pub-id></mixed-citation></tp:treatment-meta><tp:nomenclature><tp:taxon-name>
            <tp:taxon-name-part taxon-name-part-type="genus" reg="Haplothrips">Haplothrips</tp:taxon-name-part>
          </tp:taxon-name><tp:taxon-authority>Amyot &amp; Serville, 1843</tp:taxon-authority><tp:nomenclature-citation-list><tp:nomenclature-citation><tp:taxon-name>
                <tp:taxon-name-part taxon-name-part-type="genus" reg="Haplothrips">Haplothrips</tp:taxon-name-part>
              </tp:taxon-name><comment>Amyot &amp; Serville, 1843: 640.</comment></tp:nomenclature-citation><tp:nomenclature-citation><tp:taxon-name>
                <tp:taxon-name-part taxon-name-part-type="genus" reg="Dyothrips">Dyothrips</tp:taxon-name-part>
              </tp:taxon-name><comment>Kudô, 1974: 114. Syn. n.</comment></tp:nomenclature-citation></tp:nomenclature-citation-list></tp:nomenclature><tp:treatment-sec sec-type="remarks" id="SECID0EBOAC"><title>Remarks.</title><p>The Austro-oriental genus <italic><tp:taxon-name><tp:taxon-name-part taxon-name-part-type="genus" reg="Dyothrips">Dyothrips</tp:taxon-name-part></tp:taxon-name></italic> is known by the single species <italic><tp:taxon-name><tp:taxon-name-part taxon-name-part-type="genus" reg="Dyothrips">D.</tp:taxon-name-part><tp:taxon-name-part taxon-name-part-type="species" reg="pallescens">pallescens</tp:taxon-name-part></tp:taxon-name></italic> Hood, 1919 from China, Taiwan, Thailand, Japan, Australia, Fiji, and India. Because of variation in the notopleural sutures in the new species described below, <italic><tp:taxon-name><tp:taxon-name-part taxon-name-part-type="genus" reg="Dyothrips">Dyothrips</tp:taxon-name-part></tp:taxon-name></italic> can no longer be distinguished from <italic><tp:taxon-name><tp:taxon-name-part taxon-name-part-type="genus" reg="Haplothrips">Haplothrips</tp:taxon-name-part></tp:taxon-name></italic>, and they are here formally synonymised. The new combination, <italic><tp:taxon-name><tp:taxon-name-part taxon-name-part-type="genus" reg="Haplothrips">Haplothrips</tp:taxon-name-part><tp:taxon-name-part taxon-name-part-type="species" reg="pallescens">pallescens</tp:taxon-name-part></tp:taxon-name></italic> (Hood, 1919), is established here.</p></tp:treatment-sec></tp:taxon-treatment>
