# Supplementary material for: One generic synonym and one new species of Phlaeothripidae from India (Thysanoptera)
Source: Zookeys. 2018 Sep 25;(786):59–68. doi: 10.3897/zookeys.786.28332 (PMC6168613; doi:10.3897/zookeys.786.28332)
Supplement: XML Treatment for Haplothrips shivendraii [file zookeys.786.28332-treatment2.xml]

<!DOCTYPE tp:taxon-treatment
  PUBLIC "-//TaxonX//DTD Taxonomic Treatment Publishing DTD v0 20100105//EN" "tax-treatment-NSO.dtd">
<tp:taxon-treatment xmlns:tp="http://www.plazi.org/taxpub"><tp:treatment-meta><kwd-group><label>Taxon classification</label><kwd><named-content xmlns:xlink="http://www.w3.org/1999/xlink" content-type="kingdom">Animalia</named-content></kwd><kwd><named-content xmlns:xlink="http://www.w3.org/1999/xlink" content-type="order">Thysanoptera</named-content></kwd><kwd><named-content xmlns:xlink="http://www.w3.org/1999/xlink" content-type="family">Phlaeothripidae</named-content></kwd></kwd-group><mixed-citation publication-type="journal"><person-group><name><surname>Tyagi</surname><given-names>Kaomud</given-names></name><name><surname>Singha</surname><given-names>Devkant</given-names></name><name><surname>Saha</surname><given-names>Goutam Kumar</given-names></name><name><surname>Kumar</surname><given-names>Vikas</given-names></name></person-group><article-title>One generic synonym and one new species of <tp:taxon-name><tp:taxon-name-part taxon-name-part-type="family">Phlaeothripidae</tp:taxon-name-part></tp:taxon-name> from India (<tp:taxon-name><tp:taxon-name-part taxon-name-part-type="order">Thysanoptera</tp:taxon-name-part></tp:taxon-name>)</article-title><source>Zookeys</source><day>25</day><month>9</month><year>2018</year><volume>2018</volume><issue>786</issue><fpage>59</fpage><lpage>68</lpage><pub-id pub-id-type="doi">10.3897/zookeys.786.28332</pub-id></mixed-citation></tp:treatment-meta><tp:nomenclature><tp:taxon-name>
            <tp:taxon-name-part taxon-name-part-type="genus" reg="Haplothrips">Haplothrips</tp:taxon-name-part>
            <tp:taxon-name-part taxon-name-part-type="species" reg="shivendraii">shivendraii</tp:taxon-name-part>
            <object-id xmlns:xlink="http://www.w3.org/1999/xlink" content-type="zoobank" xlink:type="simple">http://zoobank.org/31D6F646-D7E9-4D29-960B-05A86D23B121</object-id>
          </tp:taxon-name><tp:taxon-authority>Tyagi &amp; Kumar</tp:taxon-authority><tp:taxon-status xmlns:xlink="http://www.w3.org/1999/xlink" xlink:type="simple">sp. n.</tp:taxon-status><xref ref-type="fig" rid="F1">Figures 1</xref><xref ref-type="fig" rid="F2">, 2</xref><xref ref-type="fig" rid="F3">, 3</xref><xref ref-type="fig" rid="F4">, 4</xref><xref ref-type="fig" rid="F5">, 5</xref><xref ref-type="fig" rid="F6">, 6</xref><xref ref-type="fig" rid="F7">, 7</xref><xref ref-type="fig" rid="F8">, 8</xref><xref ref-type="fig" rid="F9">, 9</xref></tp:nomenclature><tp:treatment-sec sec-type="diagnosis" id="SECID0EACAE"><title>Diagnosis.</title><p>Both sexes macropterous. Body dark brown, fore wing transparent. Antennae 8-segmented, III with two and IV with four sense cones. Head longer than broad, maxillary stylets widely separated, maxillary bridge complete; with one pair of postocular setae, capitate. Pronotal epimeral setae (<abbrev xmlns:xlink="http://www.w3.org/1999/xlink" xlink:title="epimeral setae" id="ABBRID0EGCAE" xlink:type="simple">ep</abbrev>) well developed, capitate, notopleural sutures incomplete or incomplete. Mesopresternum divided into two lateral triangles. Fore wing without duplicated cilia. Fore tarsal tooth small in female and developed in male. Pelta triangular.</p></tp:treatment-sec><tp:treatment-sec sec-type="description" id="SECID0EKCAE"><title>Description.</title><p>Female macroptera. Body dark brown, all femora, mid and hind tibiae, mid and hind tarsi brown; fore tibiae light brown, fore tarsi yellow with unguitractor dark, fore wing transparent, shaded with brown basally (Figure <xref ref-type="fig" rid="F1">1</xref>). Antennae brown except light brown segment III. Head longer than broad, dorsal surface with few transverse striae (Figure <xref ref-type="fig" rid="F3">3</xref>). Maxillary stylets retracted to postocular setae and one third of width apart, maxillary bridge present; one pair of postocular setae well developed, capitate; eyes enlarged dorsally than ventrally; ocelli present. Antennae 8-segmented; segment II with campaniform sensilla situated apically; segment III with two sense cones, IV with four sense cones, V with three-one-one sense cones situated outer and inner margin of apex, and one small sense cone on apex, VI with two, VII with one sense cone; segment VIII not constricted at base (Figure <xref ref-type="fig" rid="F4">4</xref>). Mouth cone rounded. Pronotum rectangular, 1.7 times as broad as long, and 0.6 times as long as head; dorsal surface with few striae laterally and posteriorly and many small setae; anteroangular setae (<abbrev xmlns:xlink="http://www.w3.org/1999/xlink" xlink:title="anteroangular setae" id="ABBRID0E3CAE" xlink:type="simple">aa</abbrev>) small and blunt apically, anteromarginal (<abbrev xmlns:xlink="http://www.w3.org/1999/xlink" xlink:title="anteromarginal" id="ABBRID0EADAE" xlink:type="simple">am</abbrev>) and midlateral (<abbrev xmlns:xlink="http://www.w3.org/1999/xlink" xlink:title="midlateral" id="ABBRID0EEDAE" xlink:type="simple">ml</abbrev>) setae small, pointed or reduced, posteroangular setae (<abbrev xmlns:xlink="http://www.w3.org/1999/xlink" xlink:title="posteroangular" id="ABBRID0EIDAE" xlink:type="simple">pa</abbrev>) capitate, little longer than <abbrev xmlns:xlink="http://www.w3.org/1999/xlink" xlink:title="anteroangular setae" id="ABBRID0EMDAE" xlink:type="simple">aa</abbrev> and shorter than <abbrev xmlns:xlink="http://www.w3.org/1999/xlink" xlink:title="epimeral setae" id="ABBRID0EQDAE" xlink:type="simple">ep</abbrev>, epimeral setae (<abbrev xmlns:xlink="http://www.w3.org/1999/xlink" xlink:title="epimeral setae" id="ABBRID0EUDAE" xlink:type="simple">ep</abbrev>) well developed, capitate, and longer than posteroangular (<abbrev xmlns:xlink="http://www.w3.org/1999/xlink" xlink:title="posteroangular" id="ABBRID0EYDAE" xlink:type="simple">pa</abbrev>); notopleural sutures incomplete or complete. Mesonotum dorsal surface with faint transversely reticulate sculpture, median and submedian setae little far from posterior <!--PageBreak-->margin; lateral setae expanded at apex. Metanotum weakly sculptured with reticulation, with well-developed median pointed setae. Mesopresternum divided into two lateral triangles (Figure <xref ref-type="fig" rid="F5">5</xref>). Fore wing with median constriction, without duplicated cilia; sub-basal wing setae arranged in one row, well developed and capitate, and S3 the longest (Figure <xref ref-type="fig" rid="F6">6</xref>). Fore tarsal tooth small (Figure <xref ref-type="fig" rid="F3">3</xref>). Pelta triangular in shape, surface with reticulation (Figure <xref ref-type="fig" rid="F7">7</xref>). Tergites III–VII with 2 pairs of wing retaining setae (Figure <xref ref-type="fig" rid="F8">8</xref>); tergite IX setae S1 bluntly pointed, S2 and S3 finely acute (Figure <xref ref-type="fig" rid="F9">9</xref>). Sternites II–VIII with accessory setae. Tube shorter than head, anal setae shorter than tube.</p><fig id="F1" position="float" orientation="portrait"><label>Figures 1.</label><caption><p><italic><tp:taxon-name><tp:taxon-name-part taxon-name-part-type="genus" reg="Haplothrips">Haplothrips</tp:taxon-name-part><tp:taxon-name-part taxon-name-part-type="species" reg="shivendraii">shivendraii</tp:taxon-name-part></tp:taxon-name></italic> sp. n.: Female</p></caption><graphic xmlns:xlink="http://www.w3.org/1999/xlink" xlink:href="zookeys-786-059-g001.jpg" position="float" orientation="portrait" xlink:type="simple" id="oo_231092.jpg"/></fig><fig id="F2" position="float" orientation="portrait"><label>Figures 2.</label><caption><p><italic><tp:taxon-name><tp:taxon-name-part taxon-name-part-type="genus" reg="Haplothrips">Haplothrips</tp:taxon-name-part><tp:taxon-name-part taxon-name-part-type="species" reg="shivendraii">shivendraii</tp:taxon-name-part></tp:taxon-name></italic> sp. n.: Male</p></caption><graphic xmlns:xlink="http://www.w3.org/1999/xlink" xlink:href="zookeys-786-059-g002.jpg" position="float" orientation="portrait" xlink:type="simple" id="oo_231093.jpg"/></fig><fig id="F3" position="float" orientation="portrait"><label>Figures 3.</label><caption><p><italic><tp:taxon-name><tp:taxon-name-part taxon-name-part-type="genus" reg="Haplothrips">Haplothrips</tp:taxon-name-part><tp:taxon-name-part taxon-name-part-type="species" reg="shivendraii">shivendraii</tp:taxon-name-part></tp:taxon-name></italic> sp. n.: Head and Prothorax with fore leg</p></caption><graphic xmlns:xlink="http://www.w3.org/1999/xlink" xlink:href="zookeys-786-059-g003.jpg" position="float" orientation="portrait" xlink:type="simple" id="oo_231094.jpg"/></fig><fig id="F4" position="float" orientation="portrait"><label>Figures 4.</label><caption><p><italic><tp:taxon-name><tp:taxon-name-part taxon-name-part-type="genus" reg="Haplothrips">Haplothrips</tp:taxon-name-part><tp:taxon-name-part taxon-name-part-type="species" reg="shivendraii">shivendraii</tp:taxon-name-part></tp:taxon-name></italic> sp. n.: Antenna, female</p></caption><graphic xmlns:xlink="http://www.w3.org/1999/xlink" xlink:href="zookeys-786-059-g004.jpg" position="float" orientation="portrait" xlink:type="simple" id="oo_231095.jpg"/></fig><fig id="F5" position="float" orientation="portrait"><label>Figures 5.</label><caption><p><italic><tp:taxon-name><tp:taxon-name-part taxon-name-part-type="genus" reg="Haplothrips">Haplothrips</tp:taxon-name-part><tp:taxon-name-part taxon-name-part-type="species" reg="shivendraii">shivendraii</tp:taxon-name-part></tp:taxon-name></italic> sp. n.: Prothroax, ventral view, female</p></caption><graphic xmlns:xlink="http://www.w3.org/1999/xlink" xlink:href="zookeys-786-059-g005.jpg" position="float" orientation="portrait" xlink:type="simple" id="oo_231096.jpg"/></fig><fig id="F6" position="float" orientation="portrait"><label>Figures 6.</label><caption><p><italic><tp:taxon-name><tp:taxon-name-part taxon-name-part-type="genus" reg="Haplothrips">Haplothrips</tp:taxon-name-part><tp:taxon-name-part taxon-name-part-type="species" reg="shivendraii">shivendraii</tp:taxon-name-part></tp:taxon-name></italic> sp. n.: part of fore wing, female</p></caption><graphic xmlns:xlink="http://www.w3.org/1999/xlink" xlink:href="zookeys-786-059-g006.jpg" position="float" orientation="portrait" xlink:type="simple" id="oo_231097.jpg"/></fig><fig id="F7" position="float" orientation="portrait"><label>Figures 7.</label><caption><p><italic><tp:taxon-name><tp:taxon-name-part taxon-name-part-type="genus" reg="Haplothrips">Haplothrips</tp:taxon-name-part><tp:taxon-name-part taxon-name-part-type="species" reg="shivendraii">shivendraii</tp:taxon-name-part></tp:taxon-name></italic> sp. n.: Pelta, female</p></caption><graphic xmlns:xlink="http://www.w3.org/1999/xlink" xlink:href="zookeys-786-059-g007.jpg" position="float" orientation="portrait" xlink:type="simple" id="oo_231098.jpg"/></fig><fig id="F8" position="float" orientation="portrait"><label>Figures 8.</label><caption><p><italic><tp:taxon-name><tp:taxon-name-part taxon-name-part-type="genus" reg="Haplothrips">Haplothrips</tp:taxon-name-part><tp:taxon-name-part taxon-name-part-type="species" reg="shivendraii">shivendraii</tp:taxon-name-part></tp:taxon-name></italic> sp. n.: Tergites IV–V, female</p></caption><graphic xmlns:xlink="http://www.w3.org/1999/xlink" xlink:href="zookeys-786-059-g008.jpg" position="float" orientation="portrait" xlink:type="simple" id="oo_231099.jpg"/></fig><fig id="F9" position="float" orientation="portrait"><label>Figures 9.</label><caption><p><italic><tp:taxon-name><tp:taxon-name-part taxon-name-part-type="genus" reg="Haplothrips">Haplothrips</tp:taxon-name-part><tp:taxon-name-part taxon-name-part-type="species" reg="shivendraii">shivendraii</tp:taxon-name-part></tp:taxon-name></italic> sp. n.: Tergites IX–X, female</p></caption><graphic xmlns:xlink="http://www.w3.org/1999/xlink" xlink:href="zookeys-786-059-g009.jpg" position="float" orientation="portrait" xlink:type="simple" id="oo_231100.jpg"/></fig></tp:treatment-sec><tp:treatment-sec sec-type="description" id="SECID0EOLAE"><title>Measurements.</title><p>(holotype female in microns). Body length 2020; head length 225, width across eyes 170, across cheeks 176, across cheeks just before basal collar 159; <!--PageBreak-->eye length 98–100, width 50–55; postocular setae lengths 25–28; pronotum median length 133, width 238, lengths of major setae: <abbrev xmlns:xlink="http://www.w3.org/1999/xlink" xlink:title="posteroangular" id="ABBRID0EWLAE" xlink:type="simple">pa</abbrev> 10, epim 36–42; pelta length 96, width at base 120; antenna length 318, L(W) of antennal segments I 27–29(29), II 39–42 (29), III 43(28), IV 46–49(32), V 41–43(28), VI 40(23), VII 37(20), VIII 27–29(11); fore wing basal setae length S1 39–40, S2 52–54, S3 62–63; tergite IX length 70; setae S1 102–104, setae S2 87–88; tube length 153, width at base 34, at apex 62; anal setae length 99–117.</p></tp:treatment-sec><tp:treatment-sec sec-type="Male" id="SECID0E1LAE"><title>Male.</title><p>Macropterous. Colour and structure similar to female (Figure <xref ref-type="fig" rid="F2">2</xref>). Fore tarsus with distinct and well developed tooth. Male sternite VII without pore areas.</p></tp:treatment-sec><tp:treatment-sec sec-type="material" id="SECID0EEMAE"><title>Material studied.</title><p>Holotype female, <bold>INDIA</bold>: Rajasthan, Jodhpur, Desert Regional Centre, ZSI, collected from grass, 1.i.2015, (Reg. No.9542/H17), Coll. Shivendra Kumar Singh, in National Zoological Collections (<abbrev xmlns:xlink="http://www.w3.org/1999/xlink" xlink:title="National Zoological Collections" id="ABBRID0EMMAE" xlink:type="simple">NZC</abbrev>). Paratypes: 8 females 4 males, taken with holotype (Reg. No. 9543/H17 to 9554/H17).</p><!--PageBreak--><!--PageBreak--><!--PageBreak--><!--PageBreak--></tp:treatment-sec><tp:treatment-sec sec-type="etymology" id="SECID0EUMAE"><title>Etymology.</title><p>This species is credited to Shivendra Kumar Singh for his keen interest and untiring effort for thrips collection dating back to his childhood.</p></tp:treatment-sec><tp:treatment-sec sec-type="distribution" id="SECID0EZMAE"><title>Distribution.</title><p>India (Rajasthan).</p></tp:treatment-sec><tp:treatment-sec sec-type="remarks" id="SECID0E5MAE"><title>Remarks.</title><p>This new species is similar to <italic><tp:taxon-name><tp:taxon-name-part taxon-name-part-type="genus" reg="Haplothrips">Haplothrips</tp:taxon-name-part><tp:taxon-name-part taxon-name-part-type="species" reg="pallescens">pallescens</tp:taxon-name-part></tp:taxon-name></italic> in having incomplete notopleural sutures in ten specimens. It can be distinguished by the body colour, which is brown in the new species but bicoloured in <italic><tp:taxon-name><tp:taxon-name-part taxon-name-part-type="genus" reg="Haplothrips"/><tp:taxon-name-part taxon-name-part-type="species" reg="pallescens">pallescens</tp:taxon-name-part></tp:taxon-name></italic>; the pronotal anteroangular and anteromarginal setae are not developed in <italic><tp:taxon-name><tp:taxon-name-part taxon-name-part-type="genus" reg="Haplothrips"/><tp:taxon-name-part taxon-name-part-type="species" reg="shivendraii">shivendraii</tp:taxon-name-part></tp:taxon-name></italic>, but well developed and capitate in <italic><tp:taxon-name><tp:taxon-name-part taxon-name-part-type="genus" reg="Haplothrips"/><tp:taxon-name-part taxon-name-part-type="species" reg="pallescens">pallescens</tp:taxon-name-part></tp:taxon-name></italic>. There are two sense cones on antennal segment III and four on IV in <italic><tp:taxon-name><tp:taxon-name-part taxon-name-part-type="genus" reg="Haplothrips"/><tp:taxon-name-part taxon-name-part-type="species" reg="shivendraii">shivendraii</tp:taxon-name-part></tp:taxon-name></italic> but one sense cone on III and three on IV in <italic><tp:taxon-name><tp:taxon-name-part taxon-name-part-type="genus" reg="Haplothrips"/><tp:taxon-name-part taxon-name-part-type="species" reg="pallescens">pallescens</tp:taxon-name-part></tp:taxon-name></italic>.</p><p>According to Indian key to the order <tp:taxon-name><tp:taxon-name-part taxon-name-part-type="order">Thysanoptera</tp:taxon-name-part></tp:taxon-name> (<xref ref-type="bibr" rid="B1">Ananthakrishnan and Sen 1980</xref>), the new species is similar to <italic><tp:taxon-name><tp:taxon-name-part taxon-name-part-type="genus" reg="Haplothrips">Haplothrips</tp:taxon-name-part><tp:taxon-name-part taxon-name-part-type="species" reg="nigricornis">nigricornis</tp:taxon-name-part></tp:taxon-name></italic> (Bagnall) by the length of the pronotal midlateral setae and anteroangular setae. It can be distinguished by the yellow fore tarsus (yellowish brown in <italic><tp:taxon-name><tp:taxon-name-part taxon-name-part-type="genus" reg="Haplothrips"/><tp:taxon-name-part taxon-name-part-type="species" reg="nigricornis">nigricornis</tp:taxon-name-part></tp:taxon-name></italic>), light brown fore tibia (fore tibia brown with slightly paler apex), presence of four sense cones on segment IV (4+1 in <italic><tp:taxon-name><tp:taxon-name-part taxon-name-part-type="genus" reg="Haplothrips"/><tp:taxon-name-part taxon-name-part-type="species" reg="nigricornis">nigricornis</tp:taxon-name-part></tp:taxon-name></italic>); pronotum with posteroangular setae developed (reduced in <italic><tp:taxon-name><tp:taxon-name-part taxon-name-part-type="genus" reg="Haplothrips"/><tp:taxon-name-part taxon-name-part-type="species" reg="nigricornis">nigricornis</tp:taxon-name-part></tp:taxon-name></italic>); and maxillary stylets are more widely separated in <italic><tp:taxon-name><tp:taxon-name-part taxon-name-part-type="genus" reg="Haplothrips"/><tp:taxon-name-part taxon-name-part-type="species" reg="shivendraii">shivendraii</tp:taxon-name-part></tp:taxon-name></italic> than <italic><tp:taxon-name><tp:taxon-name-part taxon-name-part-type="genus" reg="Haplothrips"/><tp:taxon-name-part taxon-name-part-type="species" reg="nigricornis">nigricornis</tp:taxon-name-part></tp:taxon-name></italic>.</p><!--PageBreak--></tp:treatment-sec><ref-list><ref id="B1"><mixed-citation xmlns:xlink="http://www.w3.org/1999/xlink" xlink:type="simple"><person-group><name name-style="western"><surname>Ananthakrishnan</surname><given-names>TN</given-names></name><name name-style="western"><surname>Sen</surname><given-names>S</given-names></name></person-group> (<year>1980</year>) <article-title>Taxonomy of Indian <tp:taxon-name><tp:taxon-name-part taxon-name-part-type="order">Thysanoptera</tp:taxon-name-part></tp:taxon-name>. Zoological Survey of India, Handbook Series No.</article-title><volume>1</volume>: <fpage>1</fpage>–<lpage>234</lpage>.</mixed-citation></ref></ref-list></tp:taxon-treatment>
